# Supplementary material for: Analysis of human immune responses in quasi-experimental settings: tutorial in biostatistics
Source: BMC Med Res Methodol. 2012 Jan 3;12:1. doi: 10.1186/1471-2288-12-1 (PMC3359263; doi:10.1186/1471-2288-12-1)
Supplement: Additional file 1 — Longitudinal measures of immune responses of gp15 in 40 children. Each child identified by unique number (id) provided three time points at specific dates (date) before, during and after a diarrheal episode, marked by categorical variable (time). For each child measures of immune responses of gp15 (IR gp15) are available for two time points: before and after an episode. Age in month with two decimals (age in months) is provided for each child at each time point. [file 1471-2288-12-1-S1.XLS]

## Sheet: Sheet1
id	date	IR gp15	age in months	time
1	2003-12-17	34.6546	9.16632	pre
1	2004-01-05		9.79055	during
1	2004-03-15	63.0804	12.0903	post
2	2003-08-22	0	9.59343	pre
2	2003-09-30		10.8747	during
2	2003-11-04	91.9568	12.0246	post
3	2004-11-23	30.5132	24.0821	pre
3	2005-02-28		27.269	during
3	2005-05-25	251.028	30.0945	post
4	2003-02-27	17.4535	9.36345	pre
4	2003-03-23		10.152	during
4	2003-05-16	109.06	11.9261	post
5	2004-11-18	12.911	31.2772	pre
5	2005-02-21		34.3984	during
5	2005-04-12	241.354	36.0411	post
6	2004-08-03	22.8549	24.0493	pre
6	2004-12-28		28.8789	during
6	2005-02-14	482.225	30.4559	post
7	2003-06-13	57.5758	6.37372	pre
7	2003-07-30		7.91786	during
7	2003-09-05	313.961	9.13347	post
8	2003-04-17	52.9595	12.1232	pre
8	2003-06-23		14.3244	during
8	2003-07-25	183.489	15.3758	post
9	2004-10-20	21.2789	19.6797	pre
9	2005-01-26		22.8994	during
9	2005-03-03	108.329	24.0821	post
10	2003-05-16	6.29017	9.23203	pre
10	2003-07-25		11.5318	during
10	2003-08-08	166.024	11.9918	post
11	2005-01-24	13.5566	18.924	pre
11	2005-02-20		19.8111	during
11	2005-06-24	37.9984	23.885	post
12	2002-12-27	12.2664	6.80082	pre
12	2003-03-08		9.13347	during
12	2003-04-04	71.1059	10.0205	post
13	2003-09-05	40.5329	9.06776	pre
13	2003-09-15		9.3963	during
13	2003-12-02	65.9265	11.9589	post
14	2003-04-15	42.8827	3.90965	pre
14	2003-05-27		5.28953	during
14	2003-07-08	147.052	6.6694	post
15	2003-06-13	13.4276	6.6037	pre
15	2003-07-31		8.1807	during
15	2003-08-27	176.931	9.06776	post
16	2003-08-04	19.2432	2.59548	pre
16	2003-09-02		3.54825	during
16	2003-11-17	129.081	6.04517	post
17	2003-04-15	37.6526	5.55236	pre
17	2003-07-31		9.06776	during
17	2003-10-28	149.967	11.9918	post
18	2005-01-10	32.0188	18.0041	pre
18	2005-02-03		18.7926	during
18	2005-06-02	35.2113	22.7023	post
19	2003-07-03	18.0781	3.90965	pre
19	2003-08-08		5.0924	during
19	2003-09-08	122.703	6.11088	post
20	2004-12-22	67.1211	25.5606	pre
20	2005-02-26		27.729	during
20	2005-03-30	475.593	28.7803	post
21	2005-02-18	114.873	24.2464	pre
21	2005-03-11		24.9363	during
21	2005-07-12	317.134	28.9774	post
22	2004-10-20	75.9371	24.6078	pre
22	2005-02-10		28.3203	during
22	2005-05-09	229.634	31.2115	post
23	2005-01-18	39.6023	21.1253	pre
23	2005-02-20		22.2094	during
23	2005-04-04	172.162	23.6222	post
24	2003-10-21	90.9174	15.3101	pre
24	2003-11-20		16.2957	during
24	2004-01-12	192.018	18.037	post
25	2004-04-08	20.9569	16.8214	pre
25	2004-10-21		23.2608	during
25	2004-11-09	105.263	23.885	post
26	2004-10-27	23.1214	21.3881	pre
26	2004-12-18		23.0965	during
26	2005-01-12	180.443	23.9179	post
27	2004-05-17	64.7495	12.0903	pre
27	2004-08-04		14.6858	during
27	2004-08-19	137.6	15.1786	post
28	2005-05-25	56.66	24.0164	pre
28	2005-05-29		24.1478	during
28	2005-11-02	67.8595	29.306	post
29	2005-01-03	566.143	26.2177	pre
29	2005-02-03		27.2361	during
29	2005-06-02	131.142	31.1458	post
30	2003-03-25	51.4778	9.10062	pre
30	2003-04-20		9.95483	during
30	2003-06-24	98.6453	12.0903	post
31	2003-07-09	98.8247	12.0903	pre
31	2003-09-08		14.0945	during
31	2003-10-22	127.424	15.54	post
32	2004-04-19	43.4696	15.0472	pre
32	2004-06-14		16.8871	during
32	2004-07-21	308.175	18.1027	post
33	2003-08-01	130.155	9.26489	pre
33	2003-08-13		9.65914	during
33	2003-10-27	131.55	12.1232	post
34	2002-12-19	28.169	4.13963	pre
34	2003-04-13		7.91786	during
34	2003-05-19	31.546	9.10062	post
35	2004-02-10	27.7394	9.10062	pre
35	2004-03-02		9.79055	during
35	2004-05-07	200.099	11.9589	post
36	2003-08-11	42.6386	12.1889	pre
36	2003-08-15		12.3203	during
36	2003-11-06	80.3059	15.0472	post
37	2003-02-27	11.421	4.10678	pre
37	2003-03-16		4.6653	during
37	2003-05-19	134.13	6.76797	post
38	2004-06-04	58.1743	13.0431	pre
38	2004-06-18		13.5031	during
38	2004-08-05	113.048	15.0801	post
39	2004-07-13	39.7185	12.0575	pre
39	2004-09-16		14.193	during
39	2004-10-04	150.578	14.7844	post
40	2004-09-16	61.4618	15.0801	pre
40	2004-10-27		16.4271	during
40	2004-12-13	518.605	17.9713	post
